# Supplementary material for: Physiological Characteristics and Transcriptomic Responses of Pinus yunnanensis Lateral Branching to Different Shading Environments
Source: Plants (Basel). 2024 Jun 7;13(12):1588. doi: 10.3390/plants13121588 (PMC11207258; doi:10.3390/plants13121588)
Supplement: Supplementary file 1 [file plants-13-01588-s001.zip]

Archive with 1 entries (1 files):
- plants-3007290-supplementary.pdf
